# Supplementary material for: Population Structure of a Worldwide Collection of Tropical Japonica Rice Indicates Limited Geographic Differentiation and Shows Promising Genetic Variability Associated with New Plant Type
Source: Genes (Basel). 2022 Mar 9;13(3):484. doi: 10.3390/genes13030484 (PMC8956019; doi:10.3390/genes13030484)
Supplement: Supplementary file 1 [file genes-13-00484-s001.zip]

Archive with 1 entries (1 files):
- genes-1630505-supplementary.pdf
